# Supplementary material for: Emphysema is associated with thoracic vertebral bone attenuation on chest CT scan in HIV-infected individuals
Source: PLoS One. 2017 Apr 27;12(4):e0176719. doi: 10.1371/journal.pone.0176719 (PMC5407811; doi:10.1371/journal.pone.0176719)
Supplement: S1 Table — (XLSX) [file pone.0176719.s001.xlsx]

## Sheet: ART data
id	gender	race	hiv_status	meanhu	medianhu	volume	mass	density	fov	frac910	frac950	age	vl	cd4	bmi	dlcopp	pkyrs	postfev1pp	postfev1_fvc	steroid_l3mo	steroid_l12mo	art	smoke	A4HIVMED	A4A_PREP	A4HIVMED_CURRENT	TDF_USE	Estrogen/Progesterone	Testosterone	Vitamin D level
1	0	2	1	221.3	220	2.2	2.7	1.2161	318	0.138	0.012	44	49	561	20.34	0.724355	10.0344	0.913377	0.751	0	0	1	2	1	0	1	1	0		49
4	0	1	1	201.1	200	2.7	3.2	1.1964	324	0.04	0.007	47	49	588	21.5	0.562406	31.455	0.831009	0.667	0	0	1	1	1	0	1	1	0	0
5	1	1	1	186.8	185	1.9	2.2	1.1824	356	0.06	0.012	47	49	376	26.87	0.600618	13.6436			0	0	1	1	1	0	1	1	0	0
6	0	1	1	175.2	176	2.4	2.9	1.1711	335	0.069	0.011	42	49	602	27.12	0.705921	0	1.27421	0.916	0	0	1	0	1	0	1	1	0	0
7	0	1	1	212.4	212	2.4	2.9	1.2074	337	0.111	0.015	50	247000	188	22.96	0.70226	10.7871	1.16054	0.842	0	0	1	1	1	0	1	0	0	0
8	1	1	1	178.6	179	2	2.4	1.1744	360	0.02	0.003	49	49	296	23.69	0.714978	30.4854	0.985482	0.805	0	0	1	1	1	0	1	1	0	0
11	0	1	1	175.9	177	1.9	2.2	1.1718	360	0.448	0.094	56	49	451	23.63	0.410159	20.1658	0.933711	0.667	0	0	0	1	1	0	0	1			23
12	0	0	1	175.7	177	2.7	3.2	1.1716	368	0.231	0.018	44	49	711	23.67	0.734052	12.5124	1.06487	0.741	0	0	1	1	1	0	1	1	0	0
13	1	1	1	283.4	278	1.8	2.4	1.2767	283	0.012	0.004	45	110	511	22.86	0.736525	15	1.19805	0.828	0	0	1	2	1	0	1	1	0	0	19
14	1	1	1	269.5	264	2.3	2.8	1.2632	342	0.116	0.044	46	49	682	26.87	0.544395	15.4183	0.810247	0.625	0	1	1	1	1	0	1	1	0	0
15	0	0	1	126.7	130	2.9	3.2	1.1237	390	0.179	0.049	53	49	666	36.91	0.614475	105	0.706905	0.567	0	0	1	2	1	0	1	1	0	0	62
16	1	0	1	190.1	188	1.7	2.1	1.1857	360	0.048	0.008	43	49	442	36.13	0.542851	12.3744	0.67614	0.674	0	0	1	1	1	0	1	1	0	0	26
20	1	1	1	187.7	188	2	2.4	1.1833	295	0.004	0.001	51	7530	329	27.09	0.552008	0	0.937935	0.86	0	0	1	0	1	0	1	1	0	0
21	0	1	1	170.3	172	2.4	2.8	1.1664	361	0.256	0.033	61	49	885	24.4	0.822999	0	1.30854	0.9	0	0	1	0	1	0	1	1	0	0
22	0	0	1	201.3	199	2.2	2.6	1.1966	368	0.04	0.004	46	49	602	29.8	0.591555	16.6865	0.707324	0.747	0	0	1	1	1	0	1	1	0	0
23	0	0	1	197	196	3	3.6	1.1924	402	0.056	0.01	45	49	1126	37.3	0.915695	0	1.02642	0.796	0	0	1	0	1	0	1	0	0	0
24	0	0	1	173.9	177	2.8	3.3	1.1698	360	0.034	0.006	53	49	1046	28.13	0.652474	0	1.20605	0.876	0	0	0	0	0	0	0	0	0	0
26	0	0	1	183.5	188	2.4	2.8	1.1792	379	0.021	0.004	33	49	945	33.96	0.720528	0	1.08159	0.838	0	0	0	0	0	0	0	0	0	0	27
28	0	1	1	222.8	222	2.5	3	1.2176	351	0.012	0.002	26	152000	197	33.83	0.838845	1.87851	1.13153	0.819	0	0	1	1	1	0	1	1	0	0
30	0	0	1	226.4	221	3.1	3.8	1.2211	360	0.025	0.006	44	49	774	23.75	0.659372	29.2997	1.01513	0.787	0	0	1	1	1	0	1	1	0	0
31	1	1	1	200.2	200	1.9	2.3	1.1956	295	0.059	0.009	53	49	356	25.74	0.765106	19.2722	1.10297	0.908	0	0	1	1	1	0	1	1	0	0	26
33	0	0	1	182.7	187	2.4	2.8	1.1784	320	0.03	0.007	41	49	500	26.62	0.646114	51.8652	0.825332	0.708	0	0	1	1	1	0	1	1	0	0
35	0	1	1	187.6	183	3	3.6	1.1832	317	0.191	0.019	55	4870	811	21.95	0.673861	18.505	0.951375	0.778	0	0	0	2	0	0	0	0	0	0
39	0	1	1	186.9	185	2.9	3.5	1.1825	360	0.132	0.015	50	49	300	31	0.514598	15.7159	1.03758	0.779	0	0	1	1	1	0	1	1	0	0
41	0	1	1	247.4	244	2.7	3.4	1.2416	286	0.207	0.024	48	49	346	21.14	0.778472	16.4025	0.956468	0.81	0	0	1	1	1	0	1	1	0	0
44	1	1	1	131.8	133	2.2	2.4	1.1288	318	0.012	0.005	57	49	492	21.73	0.581619	4.91855	0.905026	0.714	0	1	1	1	1	0	1	1	0	0	39
46	1	1	1	233.5	231	1.6	2	1.228	289	0.031	0.006	39	1010	242	27.63	0.554945	16.7885	1.03074	0.858	0	0	1	1	1	0	1	1	1	0
47	0	1	1	194.7	195	2.6	3.1	1.1902	328	0.02	0.003	40	49	265	25.69	0.523483	0	0.742137	0.791	0	0	1	0	1	0	1	0	0	0	28
48	0	0	1	164.3	166	3.6	4.2	1.1605	360	0.156	0.013	50	49	490	22.85	0.732178	27.4471	1.0072	0.658	0	0	1	1	1	0	1	1	0	0
50	0	0	1	205.9	203	2.6	3.1	1.201	303	0.166	0.019	49	49	537	23.77	0.550852	31.5	1.00067	0.77	0	0	1	2	1	0	1	1	0	0	37
52	1	1	1	235.5	232	1.9	2.3	1.23	351	0.074	0.02	48	91700	606	32.69	0.5153	15.8738	0.928406	0.72	0	1	0	2	0	0	0	0	0	0	10
56	0	0	1	175.9	171	3	3.6	1.1718	343	0.036	0.005	63	49	833	22.78	0.588361	0	1.13785	0.895	0	0	1	0	1	0	1	0	0	0
57	0	0	1	177	179	2.3	2.7	1.1728	332	0.011	0.002	46	49	528	25.84	0.50149	36.0252	0.694707	0.736	0	0	1	1	1	0	1	1	0	0	44
58	0	1	1	219.2	220	2.3	2.8	1.2141	360	0.019	0.004	33	522000	33	20.52	0.684844	10.1506	1.06479	0.802	0	0	0	1	0	0	0	0	0	0
59	0	1	1	212.7	211	2.4	2.9	1.2077	326	0.106	0.013	40	65	289	31.19	0.716768	15.5195	0.946168	0.773	0	0	1	1	1	0	1	1	0	0
60	0	0	1	162.5	165	3.1	3.5	1.1587	325	0.013	0.002	50	49	692	28.29	0.548646	14.4192	0.682293	0.824	0	0	1	1	1	0	1	1	0	0	19
62	1	1	1	317.9	316	1.6	2.2	1.3105	307	0.038	0.005	47	49	506	18.88	0.454979	15.1534	0.949466	0.783	0	0	1	1	1	0	1	1	0	0
63	1	1	1	216.1	214	1.9	2.3	1.2111	282	0.032	0.005	45	49	974	26.79	0.532629	12.7173	0.924953	0.82	0	0	1	1	1	0	1	0	0	0
65	0	1	1	194.7	195	2.3	2.8	1.1902	366	0.12	0.03	48	49	1032	38.06	0.713804	1.5	1.27058	0.781	0	0	1	2	1	0	1	1	0	0	16
68	0	1	1	253.8	249	2.3	2.9	1.2479	315	0.033	0.006	22	49	870	24.02	0.86746	0.2	1.08044	0.875	0	0	1	2	1	0	1	1	0	0
70	1	1	1	220.4	218	1.5	1.9	1.2152	294	0.033	0.005	45	49	875	28.89	0.751681	3.5	0.96841	0.761	0	0	1	2	1	0	1	1	0	0
71	0	0	1	232.2	228	2.6	3.2	1.2268	348	0.013	0.003	31	599	697	24.96	0.63766	15.2763	1.17899	0.902	0	0	1	1	1	0	1	0		0
72	1	0	1	150.5	150	2.3	2.7	1.147	360	0.108	0.018	48	49	139	35.51	0.75779	5	1.04956	0.878	0	0	1	2	1	0	1	1	0	0	11
73	0	0	1	201.1	197	2.8	3.3	1.1964	318	0.076	0.02	52	49	663	18.75	0.412377	58	0.848768	0.723	0	0	1	2	1	0	1	1	0	1
74	1	1	1	238.7	241	2.2	2.7	1.2331	277	0.035	0.005	41	270	597	27.21	0.778237	26.6427	1.31561	0.83	0	0	1	1	1	0	1	1	0	0
77	0	0	1	138.9	137	2.5	2.8	1.1357	369	0.085	0.011	47	112	663	26.87	0.586249	0	0.725395	0.809	0	0	1	0	1	0	1	1	0
78	0	3	1	276.3	274	2.6	3.3	1.2698	351	0.009	0.002	23	49	226	29.24	0.726493	2.00787	0.724397	0.873	0	0	1	1	1	0	1	1	0	0
81	0	0	1	195.4	197	2.9	3.5	1.1908	331	0.014	0.004	46	49	1798	22.15	0.589069	29.518	0.88331	0.823	0	0	1	1	1	0	1	1	0	0
82	0	0	1	188.3	182	3.5	4.1	1.1839	350	0.033	0.004	41	49	278	27.73	0.599094	21.0315	1.02576	0.847	0	0	1	1	1	0	1	1	0	0
83	0	0	1	252.4	252	2	2.5	1.2465	320	0.014	0.003	35	49	612	29.52	0.623068	0	1.08477	0.897	0	0	1	0	1	0	1	1	0	0	32
85	0	0	1	150.4	149	2.8	3.2	1.1469	342	0.052	0.007	67	49	1239	25.06	0.76099	33	1.15009	0.87	0	0	1	2	1	0	1	1	0	0
86	0	0	1	230.5	226	2.2	2.7	1.2251	333	0.025	0.005	43	49	1186	25.74	0.594813	32.9815	0.778357	0.874	0	1	1	1	1	0	1	1	0	0
90	0	1	1	256.4	254	2.2	2.8	1.2504	326	0.134	0.025	50	49	607	23.36	0.510423	17.3765	1.05317	0.689	0	0	1	1	1	0	1	1	0	0
92	1	1	1	230.1	224	2	2.5	1.2247	333	0.092	0.007	43	49	685	22.27	0.686169	26.3628	0.961662	0.828	0	0	1	1	1	0	1	1		0
94	1	1	1	245.3	239	2.1	2.6	1.2396	285	0.01	0.002	51	391	47	33.48	0.865845	7.40575	1.26329	0.839	0	0	1	1	1	0	1	0	0	0
95	0	0	1	297.3	307	1.9	2.4	1.2903	314	0.015	0.004	34	49	259	32.48	0.77091	0	0.738523	0.794	0	0	1	0	1	0	1	1	0	0
99	0	1	1	207.4	208	2	2.3	1.2026	334	0.04	0.007	39	79800	24	25.24	0.379708	8.18256	0.783451	0.817	0	0	1	2	1	0	1	1	0	0	17
100	1	1	1	172.8	171	1.9	2.2	1.1688	360	0.025	0.005	51	49	1493	34.75	0.654676	52.5	1.16672	0.834	0	0	1	2	1	0	1	0	0	0	17
101	1	1	1	254.7	250	1.4	1.7	1.2488	287	0.05	0.005	38	49	626	30.46	0.995676	12.2263	0.947924	0.858	0	0	1	1	1	0	1	0	1	0
103	1	0	1	259.7	257	1.7	2.1	1.2536	300	0.005	0.001	39	49	919	33.98	0.61373	10.768	0.850955	0.893	0	0	1	1	1	0	1	1	0	0	21
104	0	1	1	228.4	228	2.4	2.9	1.2231	330	0.086	0.011	42	50	461	28.28	0.810472	29.0446	0.893473	0.641	0	0	1	1	1	0	1	1	0	0
107	0	2	1	205.1	206	3.1	3.8	1.2002	315	0.069	0.006	22	49	474	19.8	0.703244	4.63773	1.02203	0.864	0	0	1	1	1	0	1	1	0	0	39
108	0	0	1	155.6	156	2.6	2.9	1.1519	342	0.314	0.029	59	49	405	20.18	0.674323	0	0.848723	0.7	0	0	1	0	1	0	1	1	0	0
109	0	1	1	207.7	205	2.2	2.7	1.2028	360	0.125	0.013	55	6395	242	20.98	0.732957	6.15873			0	0	1	1	1	0	1	1	0	0
113	1	0	1	132.9	129	2.5	2.8	1.1297	299	0.093	0.016	71	49	1140	38.08	0.797435	0	1.01849	0.757	0	0	1	0	1	0	1	0	0	0	35
114	0	1	1	161	161	2.3	2.7	1.1572	355	0.098	0.014	61	49	127	26.58	0.533244	21.7023	0.985304	0.797	0	0	1	2	1	0	1	1	0	0
115	1	0	1	152	151	2.3	2.7	1.1484	304	0.179	0.013	55	49	697	20.55	0.620367	31.4182	0.922651	0.748	0	0	1	1	1	0	1	0	1	0
119	0	0	1	196.5	192	2.8	3.4	1.1919	360	0.071	0.006	56	39	692	26.38	0.72238	41.4289	0.755853	0.628	0	0	1	1	1	0	1	1	0	0	38
120	0	1	1	166.9	163	3	3.5	1.163	332	0.142	0.011	57	1880	218	26.78	0.658527	15	0.868096	0.653	0	0	1	2	1	0	1	0	0	0
121	1	1	1	221.9	221	2.3	2.8	1.2167	294	0.138	0.011	48	49	474	27.76	0.794795	10	1.04712	0.824	0	0	1	2	1	0	1	1	0	0
123	0	0	1	239.9	241	1.8	2.3	1.2343	340	0.153	0.013	50	66	482	24.07	0.603041	18.1352	0.998267	0.759	0	0	1	1	1	0	1	1	0	0	32
124	1	1	1	227.8	226	2.4	2.9	1.2225	360	0.043	0.008	42	223	305	32.54	0.705019	29.6886	0.868937	0.743	0	0	1	1	1	0	1	1	0	0
128	0	1	1	257.9	255	2.3	2.9	1.2518	360	0.195	0.034	49	49	1213	29.53	0.658148	10	0.941492	0.802	0	0	1	2	1	0	1	0	0	0
129	1	1	1	167.2	166	1.9	2.2	1.1632	303	0.114	0.015	52	49	902	21.62	0.623576	35.6579	0.967415	0.765	0	0	1	1	1	0	1	0	0	0	0
130	0	1	1	171.4	169	1.9	2.2	1.1674	396	0.156	0.017	55	49	1196	23.63	0.461161	70	1.10038	0.669	0	0	1	2	1	0	1	1	0	0	31
131	1	0	1	265.4	262	1.4	1.8	1.2591	340	0.002	0.001	27	49	828	31.35	0.709832	21.2392	1.07267	0.916	0	0	1	1	1	0	1	1	0	0
132	1	1	1	147.5	146	1.8	2	1.144	313	0.503	0.234	56	49	830	20.98	0.390366	18.6383	0.560329	0.422	0	0	1	1	1	0	1	1	0	0
133	0	1	1	260.3	258	2.3	2.9	1.2542	356	0.306	0.108	55	49	650	25.22	0.660371	30	0.673081	0.681	0	0	1	2	1	0	1	1	0	0	12
134	1	1	1	223.4	223	2	2.4	1.2182	303	0.008	0.002	39	409000	207	33.57	0.761678	10.4085	0.941197	0.837	0	0	0	2	0	0	0	0	0	0
135	0	0	1	223.6	227	2.2	2.7	1.2184	360	0.155	0.02	52	18100	200	26.73	0.857262	0	1.17143	0.826	0	0	1	0	1	0	1	1	0	0
137	1	0	1	112.8	110	2.1	2.3	1.1101	331	0.198	0.014	56	4430	313	22.51	0.751816	34	0.947259	0.69	0	0	0	2	0	0	0	0	0	0	20
138	0	0	1	197.7	196	2.3	2.7	1.193	350	0.069	0.017	50	49	1018	23.63	0.530849	38.1971	0.995869	0.769	0	0	1	2	1	0	1	1	0	0
139	0	0	1	185.5	185	2.6	3.1	1.1811	389	0.021	0.004	41	49	664	36.62	0.692414	10.5248	0.837052	0.847	0	0	1	1	1	0	1	1	0	0	47
140	1	0	1	166.4	167	2.4	2.8	1.1625	335	0.02	0.003	41	49	987	33.47	1.03938	0	1.2419	0.862	0	0	1	0	1	0	1	0	0	0
144	0	1	1	187.1	190	2.7	3.2	1.1828	295	0.033	0.007	43	104000	467	20.37	0.471688	15.1226	0.821953	0.754	0	0	1	1	1	0	1	1	0	0
147	0	1	1	370.5	364	2.1	2.9	1.3618	340	0.014	0.002	41	49	766	27.76	0.649003	3	1.08569	0.817	0	0	1	2	1	0	1	0	0	0	46
149	0	0	1	222.1	219	3	3.6	1.2169	323	0.334	0.086	53	1780	228	22.15	0.330396	43.0842	0.74052	0.555			1	1	1	0	1	0	0	0
151	0	1	1	321.9	327	2.8	3.6	1.3144	422	0.051	0.009	43	42	628	36.89	0.716336	4	0.744711	0.799	0	0	1	2	1	0	1	0	0	0	32
153	0	1	1	233.1	230	2.3	2.9	1.2276	302	0.012	0.002	34	49	498	26.76	0.584451	2.23678	0.896114	0.867	0	0	1	1	1	0	1	1	0	0
155	0	1	1	297.5	286	2.4	3	1.2905	281	0.017	0.003	53	12651	450	24.43	0.773167	10.9326	1.09337	0.86	0	0	0	1	0	0	0	0	0	0
157	0	0	1	230.5	217	3.1	3.8	1.2251	349	0.201	0.017	51	49	771	21.43	0.857983	6.76571	0.881569	0.684	0	0	1	1	1	0	1	0	0	0
158	1	1	1	223.5	218	1.9	2.3	1.2183	295	0.155	0.031	45	166	512	26.83	0.52988	17.7515	0.77549	0.546	0	0	1	1	1	0	1	1	0	0
160	1	1	1	288.4	281	1.6	2.1	1.2816	339	0.006	0.002	47	39	349	29.69	0.527274	30	0.59583	0.802	0	0	1	2	1	0	1	0	0	0	8
161	0	1	1	258	259	3	3.7	1.252	360	0.023	0.005	48	49	497	38.37	0.737725	0.720568	0.975265	0.814	0	0	1	1	1	0	1	1	0	0	14
162	1	1	1	239.6	238	2.3	2.9	1.234	297	0.002	0.001	21	450	930	31.95	0.856256	0	0.9199	0.876	0	0	0	0	0	0	0	0	0	0
163	0	1	1	216.4	214	3	3.7	1.2113	369	0.098	0.011	42	179000	561	26.5	0.549134	18.4579	1.08915	0.856	0	0	0	1	0	0	0	0	0	0
165	0	1	1	299.2	304	1.6	2.1	1.2922	360	0.101	0.01	48	10500	599	24.41	0.755145	0	1.00434	0.809	0	0	0	0	0	0	0	0	0	0
172	0	0	1	155.4	153	2.9	3.3	1.1517	388	0.225	0.037	60	39	675	25.22	0.702821	0	0.816698	0.687	0	0	1	0	1	0	1	1	0	0
173	1	1	1	179.5	180	2.1	2.5	1.1753	310	0.035	0.004	59	32210	83	35.11	0.634734	100.295	0.932543	0.837	0	0	1	1	1	0	1	1	0	0
174	0	2	1	188.1	185	2.1	2.4	1.1837	354	0.167	0.018	52	49	578	23.67	0.887334	14.0289	1.24496	0.782	0	0	1	2	1	0	1	1	0	0	39
178	0	0	1	176.2	175	2.8	3.2	1.1721	340	0.035	0.005	28	49	529	24.68	0.566598	15.5195	0.909478	0.828	0	0	1	1	1	0	1	1	0	0	23
179	0	1	1	207.2	208	2.1	2.6	1.2024	343	0.179	0.071	58	39	515	24.59		0	0.931665	0.85	0	0	1	0	1	0	1	1	0	0	11
181	1	1	1	226.4	222	2	2.5	1.2211	301	0.033	0.006	38	40	585	34.97	1.00859	20.8698	0.879214	0.727	0	0	1	1	1	0	1	1	0	0	19
182	0	0	1	266	254	1.9	2.4	1.2598	360	0.037	0.003	50	49	683	23.8	0.685021	18.1211	0.813866	0.757	0	0	1	1	1	0	1	1	0	0
184	0	0	1	153.6	155	2.8	3.2	1.15	371	0.254	0.041	49	49	272	20.58	0.692236	0	0.995398	0.718	0	0	1	0	1	0	1	1	0	0	32
185	0	1	1	286.6	285	1.9	2.4	1.2799	360	0.145	0.014	56	2325	759	19.39	0.530958	61.3309	0.906797	0.752	0	0	0	1	0	0	0	0	0	0
186	0	0	1	190.7	186	3.1	3.7	1.1862	323	0.021	0.004	52	39	532	22.27	0.776012	40.7228	0.884254	0.786	0	0	1	1	1	0	1	1	0	0
189	1	0	1	196.8	197	2.6	3	1.1922	360	0.028	0.004	29	1115	60	25.06	0.542256	10.0325	1.03242	0.826	0	0	1	1	1	0	1	0	0	0
191	0	0	1	208	206	2.3	2.8	1.2031	360	0.125	0.014	21	197	624	31.75	0.665038	18.2937	1.24836	0.826	0	0	0	1	0	0	0	0	0	0
193	0	0	1	190.6	190	3.1	3.7	1.1862	337	0.16	0.02	47	49	1213	24.82	0.474025	30.3552	0.659483	0.498	0	1	1	1	1	0	1	1	0	0	37
195	0	0	1	154.9	153	3	3.5	1.1512	360	0.193	0.028	56	39	612	30.68	0.752126	7.2	0.889663	0.794	0	0	1	2	1	0	1	1	0	0	26
196	1	0	1	138.2	139	2	2.2	1.135	307	0.136	0.015	58	49	333	27.37	0.801812	15	0.830366	0.721	0	0	1	2	1	0	1	0	0	0	37
197	0	0	1	172.3	175	3	3.5	1.1683	324	0.042	0.005	47	49	533	23.75	0.67984	27.9544	1.06402	0.787	1		1	1	1	0	1	1	0	0
199	0	0	1	140.8	140	3.6	4.1	1.1375	347	0.019	0.007	40	49	1178	21.62	0.546116	12.2666	1.11258	0.869	0	0	1	1	1	0	1	0	0	0
200	0	1	1	194.3	193	3.9	4.7	1.1897	408	0.077	0.014	25	14900	388	35.95	0.845951	0.3	1.25262	0.842	0	0	0	2	0	0	0	0	0	0
201	0	1	1	211.9	211	2.2	2.7	1.207	328	0.519	0.416	55	49	695	24.63	0.264358	42	0.397808	0.684	0	0	1	1	1	0	1	1	0	0
202	1	0	1	209.9	204	2.3	2.7	1.205	340	0.069	0.006	47	49	925	29.05	0.697824	33.7283	0.904538	0.755	0	0	0	1	0	0	0	0	0	0	17
204	1	1	1	229.6	226	1.9	2.4	1.2242	360	0.036	0.009	35	116223	21	43.57	0.785684	18.909	0.758663	0.877	0	1	1	1	1	0	1	1	0	0
205	0	0	1	151.6	147	3.3	3.8	1.1481	344	0.236	0.03	54	49	233	21.7	0.455487	16.428	0.626752	0.498	0	0	1	2	1	0	1	1	0	0
208	0	1	1	262.8	256	2.7	3.4	1.2566	360	0.044	0.01	31	68	1025	48.82	0.590602	8.7049	0.761837	0.781	0	0	1	1	1	0	1	1	0	0	23
209	0	0	1	177.8	178	2.5	3	1.1736	360	0.043	0.007	37	43300	903	28.48	0.812791	24.6044	1.09969	0.859	0	0	1	1	1	0	1	1	0	0
211	1	0	1	167.9	170	2.5	3	1.164	356	0.079	0.017	43	39	520	50.19	0.985732	33.0293	1.07059	0.838	0	0	1	2	1	0	1	1	0	0	21
214	0	1	1	231.5	229	3.2	3.9	1.226	292	0.024	0.004	48	1236	385	25.52	0.775845	14.3103	0.813779	0.754	1	1	0	2	1	0	0	1	0	0
216	0	1	1	214.5	216	2.3	2.8	1.2095	329	0.199	0.031	64	49	357	21.02	0.489936	40.6779	0.97888	0.688	0	0	1	1	1	0	1	1	0	0
218	0	1	1	275.1	270	2.3	2.9	1.2686	360	0.301	0.025	46	49	562	23.18	0.609047	20.4419	1.19531	0.797	0	0	1	1	1	0	1	1	0	0
220	0	1	1	302	295	3	3.9	1.2949	402	0.003	0.001	39	39	843	53.84	0.737678	24.4504	0.51015	0.528	0	0	1	1	1	0	1	1	0	0	6
224	0	0	1	262.9	257	2.6	3.2	1.2568	330	0.248	0.016	43	17362	158	21.71	0.770156	12.1034	1.12364	0.83	0	0	1	1	1	0	1	1	0	0	38
225	0	0	1	249.5	248	3.2	4	1.2437	301	0.086	0.009	50	49	330	22.89	0.895229	0	1.01534	0.852	0	0	1	0	1	0	1	1	0	0
226	0	1	1	252.3	252	2.6	3.3	1.2464	309	0.109	0.021	47	49	229	25.98	0.637673	18.8979	1.21768	0.788	0	0	1	1	1	0	1	1	0	0
228	0	1	1	288.1	287	2.2	2.8	1.2814	318	0.097	0.006	25	39	718	24.03	0.864799	1.88843	1.11699	0.887	0	0	1	1	1	0	1	1	0	0
229	0	1	1	188.9	183	2.9	3.5	1.1845	382	0.105	0.016	64	49	611	29.68	0.482158	41.2279	0.715913	0.662	0	0	1	1	1	0	1	1	0	0	8
230	1	1	1	214.2	214	2.1	2.6	1.2092	265	0.02	0.004	48	49	708	41.09	0.517603	0	0.742424	0.841	0	0	1	0	1	0	1	1	0	0
231	0	3	1	201.3	204	2.6	3.1	1.1966	301	0.038	0.007	21	1960000	789	21.62	0.637519	9	0.957009	0.959	0	0	0	1	0	0	0	0	0	0
232	0	0	1	180.4	179	3.2	3.7	1.1762	360	0.243	0.017	45	29942	216	25.82	0.786241	0	1.07878	0.823	0	0	1	0	1	0	1	1	0	0
234	1	1	1	229	228	1.8	2.2	1.2236	305	0.032	0.009	48	22200	672	36.15	0.577598	1	0.620129	0.543	0	1	0	2	0	0	0	0	0	0
237	0	0	1	138.2	138	2.9	3.3	1.135	360	0.29	0.027	54	673	152	21.28	0.707376	0	0.969788	0.778	0	0	1	0	1	0	1	1	0	0	42
238	0	1	1	187	184	2.7	3.2	1.1826	296	0.064	0.015	44	39	547	28.08	0.686233	22.2341	0.806364	0.751	0	0	1	1	1	0	1	1	0	0
239	1	1	1	217.2	214	1.7	2	1.2121	315	0.021	0.003	48	679	79	33.12	0.726327	2.53669	0.981215	0.828	0	0	1	1	1	0	1	0	0	0
240	0	0	1	148.5	147	3	3.4	1.145	342	0.108	0.009	50	0	636	28.97	0.773198	0.5	0.946561	0.886	0	0	1	2	1	0	1	1	0
241	1	1	1	187.2	183	1.8	2.1	1.1828	321	0.127	0.01	57	49	1211	25.97	0.874567	37	0.892568	0.698	0	0	1	2	1	0	1	1	0	0
242	0	1	1	193.2	192	2.5	3	1.1887	360	0.145	0.069	57	39	367	30.85	0.827399	6.5	0.636538	0.711	0	0	1	2	1	0	1	1	0	0	22
245	0	0	1	171.7	177	2.6	3	1.1677	406	0.012	0.003	41			38.63		24.6674			0	0	1	1	1	0	1	1	0	0
246	0	0	1	141.8	137	1.7	2	1.1385	360	0.424	0.135	51	39	390	22.49	0.63097	34.2416	0.904399	0.66	0	0	1	1	1	0	1	1	0	0
247	1	1	1	193.4	189	1.7	2	1.1889	285			50	39	659	27.98	0.712061	13.4565	0.64223	0.715	0	0	1	1	1	0	1	1	0	0
248	0	0	1	200	198	2.5	3	1.1953	373	0.386	0.04	40	6800	470	26.25	0.626117	0	1.16844	0.789	0	0	0	0	0	0	0	0	0	0
249	0	0	1	219	219	2.5	3.1	1.2138	390	0.188	0.067	41	39	546	46.11	0.865776	18.1848	0.495103	0.582	0	1	1	1	1	0	1	1	0	0
250	1	1	1	249.1	251	1.5	1.9	1.2433	303	0.04	0.011	34	39	761	49.99	0.959518	0	0.838939	0.836	0	0	1	0	1	0	1	0	0	0	26
251	0	1	1	280.4	275	2.1	2.7	1.2738	311	0.023	0.004	39	37200	413	27.72	0.680028	7	0.769816	0.848	0	0	0	1	0	0	0	0	0	0
252	0	0	1	195.1	195	2.7	3.2	1.1905	379	0.144	0.02	53	49	344	31.19	0.804037	0	0.829269	0.736	0	0	1	0	1	0	1	1	0	0	38
1003	0	0	1	212.5	210	3.4	4.1	1.2075	342		0.009	35	39	923	19.56	0.778178	25.6324	0.971035	0.717	0		1	1	1	0	1	1	0	0
1013	1	1	1	182	182	2	2.4	1.1778	335													1		1	0	1	1	0	0	17
1017	0	1	1	311.4	304	1.9	2.5	1.3041	325	0.102	0.01	34	7200	369	24.36	0.842893		1.10295	0.791	0	0	0	1	0	0	0	0	0	0
1019	1	0	1	222.2	221	2.1	2.6	1.217	343	0.008	0.001	34	9500	628	32.55	0.789616		0.877993	0.772	0	0	0	1	0	0	0	0	0	0
1020	0	1	1	205.6	207	3.1	3.7	1.2008	347	0.107	0.01	42	19674	143	25.07	0.555105		1.29991	0.791	0	0	1	1	1	0	1	1	0	0
1021	0	2	1	247.3	250	1.9	2.4	1.2415	351	0.053	0.005	28	39	854	21.3	0.429256		0.845874	0.821	0	0	0	1	0	0	0	0	0	0	21
1022	0	1	1	225.9	225	3	3.7	1.2206	324	0.018	0.004	43	11237	711	27.97					0	0	0	0	0	0	0	0	0	0	7
1023	0	1	1	330.1	320	2	2.7	1.3223	342	0.024	0.003	22	36162	371	22.15					0	0	0	0	0	0	0	0	0	0
1024	0	0	1	209.8	202	2.7	3.3	1.2049	360	0.076	0.008	31	2370657	235	22.43	0.605519		1.00642	0.856	0	0	0	1	0	0	0	0	0	0
1025	0	1	1	307.5	305	2.3	2.9	1.3003	363	0.012	0.003	39	37233	129	26.97	0.76751		0.930685	0.82	0	0	0	1	0	0	0	0	0	0
1026	0	1	1	248.8	247	2.3	2.9	1.243	334	0.09	0.006	41	3957	928	23.87					0	0	0	1	0	0	0	0	0	0
1027	0	1	1	266.2	258	2.3	2.9	1.26	360	0.034	0.006	24	13901	575	38.01	0.807144		0.881828	0.755	0	0	0	1	0	0	0	0	0	0
1028	0	1	1	261.6	261	1.9	2.4	1.2554	356	0.077	0.006	20	289	587	25.84	0.844492		1.24178	0.998	0	0	0	0	0	0	0	0	0	0
1029	0	1	1	293.2	293	2.5	3.2	1.2863	311			46	213	609	22.15	0.617836		0.877903	0.882	0	0	0	1	0	0	0	0	0	0
105SR	1	1	1	198.5	199	1.9	2.2	1.1939	305			61	40	429	26.2	0.50483		0.783321	0.766			1	1	1	0	1	1	0	0
